# Supplementary material for: Cumulative Burden of Lifestyle Risk Factors on Cancer in Older Korean Men: A Nationwide Retrospective Cohort Study
Source: Cancers (Basel). 2025 Jan 27;17(3):426. doi: 10.3390/cancers17030426 (PMC11815911; doi:10.3390/cancers17030426)
Supplement: Supplementary file 1 [file cancers-17-00426-s001.zip]

Archive with 1 entries (1 files):
- cancers-3432597-supplementary.pdf
